# Supplementary material for: Molecular Genetic Analysis of Bone Marrow Core Biopsy as an Alternative or Adjunct to Bone Marrow Aspirate and/or Peripheral Blood in Hematologic Myeloid Neoplasms
Source: Diagnostics (Basel). 2025 Apr 14;15(8):991. doi: 10.3390/diagnostics15080991 (PMC12025941; doi:10.3390/diagnostics15080991)
Supplement: Supplementary file 1 [file diagnostics-15-00991-s001.zip › Table S1.xlsx]

## Sheet: cases and mutations
						VAF of Mutation in %
Case	Gene	Exon	cDNA	Protein	Coverage	PB	BMA	BMCB
1	TP53 (NM_000546.5)	Exon 8	c.818G>A	p.Arg273His (COSM99729)	1674/1975 (Q100)	90	28	7
2	JAK2 (NM_004972.3)	Exon 14	c.1849G>T	p.Val617Phe (COSM12600)	841/1966 (Q100)	43	40	2
2	ASXL1 (NM_015338.5)	Exon 13	c.1934dup	p.Gly646TrpfsTer12 (COSM1411076)	488/1174 (Q100)	42	42	26
3	JaK2 (NM_004972.3)	Exon 14	c.1849G>T	p.Val617Phe (COSM12600)	1284/1507 (Q100)	85	83	24
4	DNMT3A (NM_175629.2)	Exon 23	c.2638A>G	p.Met880Val (COSM120499)	260/846 (Q100)	31	28	66
4	TET2 (NM_001127208.2)	Exon 9	c.4079T>G	p.Leu1360Arg (COSM6191324)	112/363 (Q100)	31	26	26
5	JAK2 (NM_004972.3)	Exon 14	c.1849G>T	p.Val617Phe (COSM12600)	862/1979 (Q100)	20	44	35
5	TET2 (NM_001127208.2)	Exon 3	c.1950_1951insA	p.Leu651ThrfsTer30	394/1994 (Q100)	11	20	18
6	JaK2 (NM_004972.3)	Exon 14	c.1849G>T	p.Val617Phe (COSM12600)	828/1776 (Q100)	45	47	9
7	KRAS (NM_033360.3)	Exon 3	c.179G>A	p.Gly60Asp (COSM87290)	51/1999	3	3	3
7	CALR (NM_004343.3),	Exon 9	c.1099_1150del	p.Leu367ThrfsTer46	850/1863	46	46	8
7	ASXL1 (NM_015338.5)	Exon 13	c.1868_1878del	p.Gln623ArgfsTer8	314/1943	26	16	3
7	ZRSR2 (NM_005089.3)	Exon 11	c.1251_1252dup	p.His418ArgfsTer	305/1019	27	30	27
7	ZRSR2 (NM_005089.3)	Exon 3	c.129delA	p.Gln44ArgfsTer15	44/883	5	5	38
8	MPL (NM_005373.2)	Exon 10	c.1544G>T	p.Trp515Leu (COSM18918)	1176/2481 (Q100)	48	48	12
8	MPL (NM_005373.2)	Exon 10	c.c.1477T>G	p.Ser493Ala	1092/2478 (Q100)	45	44	44
8	SF3B1 (NM_012433.3)	Exon 14	c.1998G>C	p.Lys666Asn (COSM132937)	1504/3119 (Q100)	48	48	2
9	JAK2 (NM_004972.3)	Exon 14	c.1849G>T	p.Val617Phe (COSM12600)	603/2669 (Q100)	23	22	3
9	TET2 (NM_001127208.2)	Exon 3	c.178delT	p.Tyr60IlefsTer7	1598/4894 (Q100)	33	28	43
9	ZRSR2 (NM_005089.3)	Exon 11	c.1313del	p.Gly438AlafsTer	128/792 (Q100)	16	7	45
9	SH2B3 (NM_005475.2)	Exon 5	c.1018C>T	p.Gln340Ter	133/1328 (Q100)	10	5	5
9	EZH2 (NM_004456.4)	Exon 8	c.876T>A	p.Tyr292Ter	100/5382 (Q100)	2	0	3
9	CBL (NM_005188.3)	Exon 8	c.1141T>C	p.Cys381Arg	544/5970 (Q100)	9	5	13
9	STAG2 (NM_001042749.2)	Exon 15	c.1315C>T	p.Arg439Cys	1297/1459 (Q100)	89	97	11
9	HRAS (NM_005343.3)	Exon 2	c.51T>G	p.Ser17Arg	26/874 (Q100)	3	0	2
10	TET2 (NM_001127208.2)	Exon 3	c.613del	p.Val205CysfsTer2	780/3336 (Q100)	23	3	42
10	NPM1 (NM_002520.6)	Exon 11	c.860_863dup	p.Trp288CysfsTer12	75/1055 (Q100)	7	0	38
10	FLT3 (NM_004119.2)	Exon 14	c.1772_1773insAGAGAAAATTTAGAG	p.Tyr591Ter	447/2143 (Q100) SB	0	0	45
11	CEPBA (NM_004364.4)	Exon 1	c.584_589dup	p.His195_Pro196dup	102/223 (Q100)	44	46	9
11	FLT3 (NM_004119.2)	Exon 20	c.2503G>T	p.Asp835Tyr (COSM783)	212/3031 (Q100)	10	7	43
11	NF1 ( NM_001042492.2)	Exon 23	c.3053_3054insCTGTCTCTT	p.Gln1017_Leu1018insPheCysLeu	903/3001 (Q100)	0	0	21
12	RUNX1 (NM_001754.4)	Exon 4	c.335T>A	p.Leu112Gln (COSM4385191)	340/1019 (Q100)	19	21	36
12	ASXL1 (NM_015338.5)	Exon 13	c.1934dup	p.Gly646TrpfsTer12	153/455 (Q100)	0	0	24
12	STAG2 (NM_001042749.2)	Exon 12	c.1108C>T	p.Arg370Trp	22/719 (Q100)	0	0	1
12	CBL (NM_005188.3)	Exon 8	c.1133T>C	p.Phe378Ser	44/3285 (Q100)	0	0	24
13	FLT3 (NM_004119.2)	Exon 20	c.2503G>T	p.Asp835Tyr (COSM783)	200/2570 (Q100)	x	8	4
13	NRAS (NM_002524.4)	Exon 2	c.35G>C	p.Gly12Ala (COSM565)	118/2176 (Q100)	x	5	24
14	No alteration					x	0	11
15	KRAS (NM_033360.3)	Exon 2	c.38G>A	p.Gly13Asp (COSM532)	398/1219 (Q100)	x	33	91
15	TET2 (NM_001127208.2)	Exon 8	c.3997delA	p.Met1333TrpfsTer30	528/1263 (Q100)	x	42	0
15	TET2 (NM_001127208.2)	Exon 11	c.5059C>T	p.Gln1687Ter	109/1110 (Q100)	x	10	0
15	TET2 (NM_001127208.2)	Exon 11	c.5581G>C	p.Gly1861Arg	389/978 (Q100)	x	40	0
15	PHF6 (NM_001015877.1)	Exon 2	c.93dupA	p.Leu32ThrfsTer4	54/2555 (Q100)	x	2	0
16	JAK2 (NM_004972.3)	Exon 14	c.1849G>T	p.Val617Phe (COSM12600)	2107/2141 (Q100)	x	99	3
17	EZH2 (NM_004456.4)	Exon 18	c.2048C>T	p.Thr683Ile (COSM4384248)	173/2750 (Q100)	x	6	7
17	ETV6 (NM_001987.4)	Exon 6	c.1122_1128dup	p.Ala377ArgfsTer10	111/9710 (Q100)	x	1	45
17	ASXL1 (NM_015338.5)	Exon 13	c.1749G>A	p.Trp583Ter (COSM133567)	266/4231 (Q100)	x	6	17
17	ASXL1 (NM_015338.5)	Exon 13	c.2893C>T	p.Arg965Ter (COSM267971)	2125/7488 (Q100)	x	28	24
17	CBL (NM_005188.3)	Exon 8	c.1177_1184dup	p.Cys396LeufsTer39	308/3042 (Q100)	x	12	5
17	PHF6 (NM_001015877.1)	Exon 10	c.992G>A	p.Gly331Glu	942/1633 (Q100)	x	58	5
18	JAK2 (NM_004972.3)	Exon 14	c.1849G>T	p.Val617Phe	1008/1876 (Q100)	x	54	0
19	No alteration							3
20	KRAS (NM_033360.3)	Exon 3	c.179G>A	p.Gly60Asp (COSM87290)	63/2614 (Q100)	x	2	95
20	CALR (NM_004343.3),	Exon 9	c.1099_1150del	p.Leu367ThrfsTer46	369/672 (Q100)	x	55	0
20	ASXL1 (NM_015338.5)	Exon 13	c.1876_1878delinsTGC	p.Gly626Cys	20/711 (Q100)	x	3	39
20	ASXL1 (NM_015338.5)	Exon 13	c.1868_1878del	p.Gln623ArgfsTer8	73/695 (Q100)	x	11	46
20	ZRSR2 (NM_005089.3)	Exon 11	c.1251_1252dup	p.His418ArgfsTer?	24/213 (Q100)	x	11	30
20	ZRSR2 (NM_005089.3)	Exon 3	c.129del	p.Gln44ArgfsTer15	230/1323 (Q100)	x	0	33
21	BRAF (NM_004333.4)	Exon 11	c.1397G>A	p.Gly466Glu	68/2146	x	0	33
22	TET2 (NM_001127208.2)	Exon 11	c.4600C>T	p.Gln1534Ter (COSM211735)	903/2087 (Q100)	x	43	3
22	JAK2 (NM_004972.3)	Exon 14	c.1849G>T	p.Val617Phe (COSM12600)	288/1008 (Q100)	x	29	1
22	CEBPA (NM_004364.4)	Exon 1	c.566_568delinsACC	p.Pro189_Ser190delinsHisPro	13/240 (Q100)	x	0	2
23	JAK2 (NM_004972.3)	Exon 14	c.1849G>T	p.Val617Phe (COSM12600)	329/846 (Q100)	x	29	56
23	TET2 (NM_001127208.2)	Exon 3	c.178delT	p.Tyr60IlefsTer7	1163/2892 (Q100)	x	38	0
23	ZRSR2 (NM_005089.3)	Exon 11	c.1313del	p.Gly438AlafsTer?	183/1132 (Q100)	x	16	17
23	SH2B3 (NM_005475.2)	Exon 5	c.1018C>T	p.Gln340Ter	143/1832 (Q100)	x	8	10
23	EZH2 (NM_004456.4)	Exon 8	c.876T>A	p.Tyr292Ter	123/4733 (Q100)	x	3	17
23	CBL (NM_005188.3)	Exon 8	c.1141T>C	p.Cys381Arg	414/5683 (Q100)	x	7	29
23	U2AF1 (NM_006758.2)	Exon 2	c.101C>T	p.Ser34Phe	95/2921 (Q100)	x	0	61
24	PTPN11 (NM_002834.3)	Exon 3	c.215C>T	p.Ala72Val (COSM13015)	88/2937 (Q100)	x	0	45
25	IDH2 (NM_002168.3)	Exon 4	c.419G>A	p.Arg140Gln (COSM41590)	92/1877 (Q100)	x	5	60
25	NPM1 (NM_002520.6)	Exon 11	c.860_863dup	p.Trp288CysfsTer12 (COSM158604)	73/1913 (Q100)	x	4	2
25	FLT3 (NM_004119.2)	Exon 14	c.1734G>A	p.Met578Ile	41/2002 (Q97)	x	0	74
26	RUNX1 (NM_001754.4)	Exon 6	c.602G>A	p.Arg201Gln	9979/27311 (Q100)	x	39	42
26	CBL (NM_005188.3)	Exon 8	c.1186T>C	p.Cys396Arg	20149/29593 (Q100)	x	71	38
26	ASXL1 (NM_015338.5)	Exon 13	c.1900_1922del	p.Glu635ArgfsTer15 (COSM51200)	9235/21251 (Q100)	x	43	2
26	STAG2 (NM_001042749.2)	Exon 9	c.689T>C	p.Leu230Ser	11999/25466 (Q100)	x	47	47
26	BRAF (NM_004333.4)	Exon 15	c.1790T>G	p.Leu597Arg	39/1821 (Q100)	x	0	46
27	EZH2 (NM_004456.4)	Exon 17	c.1978G>A:	p.Gly660Arg (COSM4384257)	421/1008 (Q100)	x	44	24
27	EZH2 (NM_004456.4)	Exon 14	c.1574A>G:	p.Tyr525Cys	997/2660 (Q100)	x	45	14
27	ETV6 (NM_001987.4)	Exon 7	c.1218_1220del	p.Ile407del	42/2006 (Q100)	x	2	2
27	IKZF1 (NM_006060.5)	Exon 5	c.476A>G	p.Asn159Ser (COSM5487593)	498/1049 (Q100)	x	46	2
27	ASXL1 (NM_015338.5)	Exon 13	c.2001dupT	p.Gly668TrpfsTer3	285/620 (Q100)	x	47	42
27	KRAS (NM_033360.3)	Exon 2	c.38G>A	p.Gly13Asp (COSM532)	782/3157 (Q100)	x	16	38
27	NRAS (NM_002524.4)	Exon 2	c.38G>T	p.Gly13Val (COSM574)	330/2397 (Q100)	x	24
27	NF1 (NM_001042492.2)	Exon 28	c.3827G>A	p.Arg1276Gln (COSM24497)	82/4507 (Q100)	x	2	63
27	PTPN11 (NM_002834.4)	Exon 3	c.211T>G	p.Phe71Val	58/2604 (Q100)	x	0	32
28	CEBPA (NM_004364.4)	Exon 1	c.561_566dup	p.Pro188_Pro189dup	139/381 (Q100)	x	0	64
29	CBL (NM_005188.3)	Exon 8	c.1186T>C	p.Cys396Arg (COSM34058)	37/1645 (Q100)	x	2	2
29	FLT3 (NM_004119.2)	Exon 14	c.1777_1778insGGAGTTTCCAAG	p.Asp593GlyfsTer24	30/1611 (Q100) SB	x	2	36
29	FLT3 (NM_004119.2)	Exon 14	c.1775_1776insCTCAAA	p.Val592_Asp593insSerAsn	32/1610 (Q100) SB	x	2	11
29	WT1 (NM_024426.4)	Exon 7	c.1141_1144dup	p.Ala382ValfsTer4	37/1520 (Q100)	x	2	17
29	WT1 (NM_024426.4)	Exon 7	c.1130_1134	p.Val379LeufsTer72	56/1523 (Q100)	x	4	38
